# Supplementary material for: p53 activity is selectively licensed in the Drosophila stem cell compartment
Source: eLife. 2014 Mar 11;3:e01530. doi: 10.7554/eLife.01530 (PMC3949305; doi:10.7554/eLife.01530)
Supplement: Figure 1—source data 1. — In A and B reporter activation is quantified as indicated. (A) Reporter activation in female GSCs/CBs is p53 dependent and Chk2 dependent but independent of the topoisomerase, Spo11. Reporter activation in testis is also stimulus dependent and p53 dependent. p53, Chk2, or Spo11 status are noted in column 1. The reporter used (nuclear or cytoplasmic) is indicated in column 2. Column 3 shows unirradiated controls in which the percent reporter activation in GSCs/CBs is provided, as well as the total number of germaria or testis that were assayed. Column 4 shows reporter activation in irradiated tissue at 24 hr post-irradiation with percentage of germaria or testis with GFP positive GSCs/CBs and the number of samples assayed. Quantification of reporter activation is from three independent trials in the ovary and two independent trials in the testis. (B) Quantification of p53-GFPnls in region 1 of flies containing I-SceI endonuclease by itself or with the I-SceI cutsite. Reporter activation in I-SceI expressing animals that also have the I-SceI cutsite is comparable to wild-type irradiated flies (A). Quantification of reporter activation is from two independent trials. (C) Quantification of p53-GFPnls in GSCs and follicle cells of flies heterozygous (ATR+/−) or mutant for ATR (ATR−/−). After irradiation challenge, p53 activation is highly penetrant in both ATR+/− and ATR−/− genotypes. ATR mutants show a robust induction of reporter activation in follicle cells after irradiation. DOI: http://dx.doi.org/10.7554/eLife.01530.004 [file elife01530s001.xlsx]

## Sheet: Sheet1
Figure 1 - source data 1. Validation of the p53R-GFP biosensors.
(A)
		Unirradiated		Irradiated
Genotype and organ	Reporter	% GFP+	Total (n=)	% GFP+	Total (n=)
WT ovary	p53R-GFPcyt	4.3	196	90.6	206
WT Testes	p53R-GFPcyt	0	10	100	27
WT ovary	p53R-GFPnls	11.9	315	-	-
p53-/- ovary	p53R-GFPnls	0	445	0	57
p53-/- Testes	p53R-GFPcyt	-	-	0	10
chk2-/- ovary	p53R-GFPcyt	0	163	0	100
spo11-/- ovary	p53R-GFPcyt	12.2	348	90.3	134
(B)
Genotype	Reporter	% GFP+ GSC/CB	Total germaria (n=)
I-SceI only	p53R-GFPnls	15.05	186
I-SceI/cut site	p53R-GFPnls	92.8	259
(C)
		Unirradiated		Irradiated
Genotype and cell type	Reporter	% GFP+	Total (n=)	% GFP+	Total (n=)
ATR+/- GSCs	p53R-GFPnls	11.11	36	100	24
ATR-/-GSCs	p53R-GFPnls	32.7	110	100	17
ATR+/- Follicle cell	p53R-GFPnls	0	36	20.83	24
ATR-/- Follicle cell	p53R-GFPnls	0	110	100	17
