# Supplementary material for: p53 activity is selectively licensed in the Drosophila stem cell compartment
Source: eLife. 2014 Mar 11;3:e01530. doi: 10.7554/eLife.01530 (PMC3949305; doi:10.7554/eLife.01530)
Supplement: Figure 3—source data 1. — Mutants defective for (A) meiotic repair (rad54 and rad50) and (B) retrotransposon silencing (aubergine and cutoff) have increased spontaneous reporter activation compared to heterozygous controls. The percentage of ovarioles positive for p53R-GFP in the regions indicated (GSC/CB, region 3, stage 2–8 egg chamber) was calculated and the number of ovarioles assayed per region is indicated. Quantification of reporter activation is from three independent trials. DOI: http://dx.doi.org/10.7554/eLife.01530.011 [file elife01530s002.xlsx]

## Sheet: Sheet1
Figure 3 - source data 1. Quantification of p53 activation in defective DNA repair and retrotransposon silencing mutants.
(A) Meiotic repair
Genotype	Reporter	GSC/CB		Region3		Stage 2-8 egg chamber
		%GFP+	(n=)	% GFP+	(n=)	%GFP+	(n=)
rad54+/-	p53R-GFPcyt	7.03	468	21.36	468	3.17	1528
rad54AA/RU	p53R-GFPcyt	32.9	1754	68.2	459	48.23	1754
rad50ep1/d5.1	p53R-GFPcyt	97	211	-	-	-	-
(B) Retrotransposon silencing
Genotype	Reporter	GSC/CB		Region3		Stage 2-8 egg chamber
		% GFP+	(n=)	% GFP+	(n=)	% GFP+	(n=)
aub+/-	p53R-GFPcyt	7	127	26.4	127	4.3	127
aubQC/HN	p53R-GFPcyt	82.5	184	58.6	184	81.2	35
cuff+/-	p53R-GFPcyt	6.73	231	8.6	231	1.3	231
cuffQQ/WM	p53R-GFPcyt	92.7	332	4.7	332	3.4	281
