# Supplementary material for: p53 activity is selectively licensed in the Drosophila stem cell compartment
Source: eLife. 2014 Mar 11;3:e01530. doi: 10.7554/eLife.01530 (PMC3949305; doi:10.7554/eLife.01530)
Supplement: Figure 4—source data 1. — (A) Quantification of germaria that have cleaved-caspase3 (CC3) positive GSCs/CBs. Columns indicate the time points after irradiation. Rows indicate the genotype. The percentage of germaria that have CC3 positive GSCs/CBs and the number of germaria is quantified from three independent trials for the x4 hr time point and from two independent trials for the non-irradiated, x2 hr, x8 hr, and x24 hr time points. (B and C) Quantification of germaria that have BrdU positive cells in region 1. The percentage of germaria that have BrdU positive cells in region 1 and the number of germaria assayed are quantified from three independent trials in B and two trials in C per time point. DOI: http://dx.doi.org/10.7554/eLife.01530.014 [file elife01530s003.xlsx]

## Sheet: Sheet1
Figure 4 - source data 1. Quantification of proliferative potential and apoptosis of germaria challenged with irradiation.
(A) Cleaved caspase-3 after Irradiation (4.0 krad)
Genotype	Non-irradiated		x2hr		x4hr		x8hr		x24hr
	% CC3	Total (n=)	% CC3	Total (n=)	% CC3	Total (n=)	% CC3	Total (n=)	% CC3	Total (n=)
WT	0.7	141	0	119	8.1	210	0	59	2.2	90
p53-/-	0	92	1.8	57	0	155	1.2	81	0	82
(B) BrdU incorporation after Irradiation (4.0 krad)
Genotype	Non-irradiated		x4hr		x24hr		x72hr
	% BrdU	Total (n=)	% BrdU	Total (n=)	% BrdU	Total (n=)	% BrdU	Total (n=)
WT	24.9	381	6.2	291	26.9	286	23.6	288
p53-/-	22.7	309	7.4	272	13.9	381	19.2	198
Rescue A1; p53-/-	24.6	284	7.8	320	23.7	279	22.1	131
Rescue A2; p53-/-	21.9	324	6.3	255	21.8	317	18.6	301
(C) BrdU incorporation after Irradiation (9.0 krad)
Genotype	x4hr		x2Day		x7Day
	% BrdU	Total (n=)	% BrdU	Total (n=)	% BrdU	Total (n=)
WT	4.16	141	35.25	121	31.13	97
p53-/-	2.1	61	20	94	13.53	90
A1;p53-/-	2.9	70	27.72	95	19.43	103
