# Supplementary material for: p53 activity is selectively licensed in the Drosophila stem cell compartment
Source: eLife. 2014 Mar 11;3:e01530. doi: 10.7554/eLife.01530 (PMC3949305; doi:10.7554/eLife.01530)
Supplement: Figure 5—source data 1. — This table quantifies the number of p53R-GFPnls positive stem-like cells associated with a rounded fusome (α-HTS). Ovaries containing the nanosGAL4 driver alone (control) or the UAS oncogene indicated (Rasv12 or CyclinE) and the same GAL4 driver were scored. Note that the numbers of stem cells activated for p53 is much greater when either Rasv12 or CyclinE are present when compared to the control alone. DOI: http://dx.doi.org/10.7554/eLife.01530.019 [file elife01530s004.xlsx]

## Sheet: Sheet1
Figure 5 - source data 1. Quantification of biosensor activity in germline tumors
		% GFP+ germaria region 1	Total (n=)
nanos>	p53R-GFPnls	22.3	76
nanos> Rasv12	p53R-GFPnls	47.9	76
nanos>cyclinE	p53R-GFPnls	68.6	105
