# Supplementary material for: p53 activity is selectively licensed in the Drosophila stem cell compartment
Source: eLife. 2014 Mar 11;3:e01530. doi: 10.7554/eLife.01530 (PMC3949305; doi:10.7554/eLife.01530)
Supplement: Table 1—source data 1. — The top 20 genes that were suppressed by p53 in bam−/−;p53−/− tumors (see Table 1) were examined using GEXC (Seita et al., 2012) to identify enriched pathways. Using this collection we observed a mild enrichment for genes that were absent in embryos or absent in adult somatic tissues relative to all genes in the fly genome. DOI: http://dx.doi.org/10.7554/eLife.01530.023 [file elife01530s005.xlsx]

## Sheet: Sheet1
Table 1 - Source data 1. Expression features of the top 20 genes suppressed by p53.
Pattern description	Percentage among the top 20	Percentage among the whole genome	Fold enrichment
Absent in embryos	95% (19/20)	40.9% (5478/13389)	2.3
Absent in adult somatic tissues	95% (19/20)	30.1% (4029/13389)	3.2
Not localized on X chromosome	13 genes mapped on the second chromosome 7 genes mapped on the third chromosome 0 genes mapped on the X chromosome
